# Supplementary material for: Impaired Heat Shock Protein Expression in Activated T Cells in B-Cell Lymphoma
Source: Biomedicines. 2022 Oct 28;10(11):2747. doi: 10.3390/biomedicines10112747 (PMC9687880; doi:10.3390/biomedicines10112747)
Supplement: Supplementary file 1 [file biomedicines-10-02747-s001.zip]

Archive with 1 entries (1 files):
- biomedicines-1957697-supplementary.pdf
